# Supplementary material for: Association between Exposure to Volatile Organic Compounds and the Prevalence of Sleep Problems in US Adults
Source: Toxics. 2024 Mar 18;12(3):222. doi: 10.3390/toxics12030222 (PMC10976002; doi:10.3390/toxics12030222)
Supplement: Supplementary file 1 [file toxics-12-00222-s001.zip]

Archive with 1 entries (1 files):
- toxics-2891779-supplementary.pdf
